# Supplementary material for: Effects of Siliceous Natural Nanomaterials Applied in Combination with Foliar Fertilizers on Physiology, Yield and Fruit Quality of the Apricot and Peach Trees
Source: Plants (Basel). 2021 Nov 6;10(11):2395. doi: 10.3390/plants10112395 (PMC8618693; doi:10.3390/plants10112395)
Supplement: Supplementary file 1 [file plants-10-02395-s001.zip]

Archive with 1 entries (1 files):
- plants-1438466-supplementary.pdf
